# Supplementary material for: Functional Redundancy Patterns Reveal Non-Random Assembly Rules in a Species-Rich Marine Assemblage
Source: PLoS One. 2011 Oct 21;6(10):e26735. doi: 10.1371/journal.pone.0026735 (PMC3198825; doi:10.1371/journal.pone.0026735)
Supplement: Table S1 — Observed reef fish species and corresponding functional traits, as used for building functional groups: diet (P: piscivores, C: carnivores, H: herbivores-detritus feeders, Z: plankton feeders), adult size (1: <8 cm, 2: 8–15 cm, 3: 15–30 cm, 4: 30–50 cm, 5: 50–80 cm, 6: >80 cm), home range (1: sedentary; 2: mobile; 3: very mobile) and gregariousness (1: solitary; 2: paired; 3: small schools of 3–25 fish; 4: medium schools of 25–50 fish; 5: large schools of more than 50 fish). (XLS) [file pone.0026735.s001.xls]

## Sheet: supporting_info_1
Family	Genus	Species	Diet	Size class	Home range	Gregariousness
CARCHARHINIDAE	Carcharhinus	melanopterus	P	6	2	1
CARCHARHINIDAE	Triaenodon	obesus	C	6	2	1
DASYATIDAE	Dasyatis	kuhlii	C	5	2	1
DASYATIDAE	Taeniura	meyeni	C	6	3	1
MYLIOBATIDIDAE	Aetobatus	narinari	C	6	3	1
MURAENIDAE	Gymnothorax	javanicus	P	6	1	1
MURAENIDAE	Gymnothorax	thyrsoideus	P	5	1	1
SYNODONTIDAE	Saurida	gracilis	P	3	2	1
SYNODONTIDAE	Saurida	nebulosa	P	3	2	1
SYNODONTIDAE	Saurida	sp.	P	3	2	1
SYNODONTIDAE	Synodus	binotatus	P	2	2	1
SYNODONTIDAE	Synodus	variegatus	P	3	2	1
SYNODONTIDAE	Synodus	dermatogennis	P	3	2	1
SYNODONTIDAE	Synodus	hoshinonis	P	3	2	1
BELONIDAE	Tylosurus	crocodilus	P	6	3	1
HOLOCENTRIDAE	Myripristis	sp.	Z	3	1	3
HOLOCENTRIDAE	Myripristis	amaena	Z	3	1	4
HOLOCENTRIDAE	Myripristis	kuntee	Z	3	1	4
HOLOCENTRIDAE	Myripristis	murdjan	Z	3	1	3
HOLOCENTRIDAE	Myripristis	violacea	Z	3	1	3
HOLOCENTRIDAE	Neonyphon	sp.	C	3	1	3
HOLOCENTRIDAE	Neoniphon	argenteus	C	3	1	3
HOLOCENTRIDAE	Neoniphon	opercularis	C	3	1	3
HOLOCENTRIDAE	Neoniphon	sammara	C	3	1	3
HOLOCENTRIDAE	Sargocentron	caudimaculatum	C	3	1	1
HOLOCENTRIDAE	Sargocentron	diadema	C	3	1	1
HOLOCENTRIDAE	Sargocentron	microstoma	C	3	1	3
HOLOCENTRIDAE	Sargocentron	melanospilos	C	3	1	1
HOLOCENTRIDAE	Sargocentron	rubrum	C	3	1	4
HOLOCENTRIDAE	Sargocentron	spiniferum	C	4	1	1
AULOSTOMIDAE	Aulostomus	chinensis	P	5	2	1
FISTULARIIDAE	Fistularia	petimba	P	6	3	3
FISTULARIIDAE	Fistularia	commersonii	P	6	3	3
CENTRISCIDAE	Aeoliscus	strigatus	C	2	1	3
SCORPAENIDAE	Pterois	volitans	p	3	1	1
SYNANCEIIDAE	Synanceia	verrucosa	P	4	1	1
SERRANIDAE	Pseudanthias	sp.	Z	2	1	4
SERRANIDAE	Pseudanthias	pascalus	Z	2	1	5
SERRANIDAE	Pseudanthias	squamipinnis	Z	2	1	5
SERRANIDAE	Anyperodon	leucogrammicus	P	5	2	1
SERRANIDAE	Cephalopholis	argus	P	4	2	1
SERRANIDAE	Cephalopholis	boenack	P	3	1	1
SERRANIDAE	Cephalopholis	miniata	P	4	1	1
SERRANIDAE	Cephalopholis	urodeta	P	3	1	1
SERRANIDAE	Cromileptes	altivelis	P	5	1	1
SERRANIDAE	Epinephelus	areolatus	C	4	2	1
SERRANIDAE	Epinephelus	caeruleopunctatus	C	5	2	1
SERRANIDAE	Epinephelus	cyanopodus	P	5	2	1
SERRANIDAE	Epinephelus	fasciatus	C	4	1	1
SERRANIDAE	Epinephelus	fuscoguttatus	P	6	2	1
SERRANIDAE	Epinephelus	macrospilos	C	4	2	1
SERRANIDAE	Epinephelus	howlandi	P	4	2	1
SERRANIDAE	Epinephelus	maculatus	C	5	2	1
SERRANIDAE	Epinephelus	malabaricus	P	6	2	1
SERRANIDAE	Epinephelus	merra	C	3	1	1
SERRANIDAE	Epinephelus	polyphekadion	P	5	2	1
SERRANIDAE	Epinephelus	ongus	C	4	2	1
SERRANIDAE	Epinephelus	tauvina	P	5	2	1
SERRANIDAE	Plectropomus	laevis	P	6	2	1
SERRANIDAE	Plectropomus	leopardus	P	6	2	1
SERRANIDAE	Plectropomus	maculatus	P	5	2	1
SERRANIDAE	Variola	louti	P	5	2	1
GRAMMISTIDAE	Grammistes	sexlineatus	P	3	1	1
PLESIOPIDAE	Assessor	macneili	Z	1	1	4
APOGONIDAE	Apogon	bandanensis	Z	2	1	4
APOGONIDAE	Apogon	cookii	Z	2	1	1
APOGONIDAE	Apogon	compressus	Z	2	1	1
APOGONIDAE	Apogon	cyanosoma	Z	1	1	4
APOGONIDAE	Apogon	exostigma	C	2	1	3
APOGONIDAE	Apogon	aureus	C	2	1	4
APOGONIDAE	Apogon	leptacanthus	Z	1	1	5
APOGONIDAE	Apogon	norfolcensis	C	2	1	3
APOGONIDAE	Cheilodipterus	quinquelineatus	P	2	1	3
APOGONIDAE	Cheilodipterus	artus	P	2	1	3
ECHENEIDAE	Echeneis	naucrates	C	6	3	1
CARANGIDAE	Carangoides	ferdau	P	5	3	4
CARANGIDAE	Carangoides	orthogrammus	P	5	3	4
CARANGIDAE	Caranx	ignobilis	P	6	3	1
CARANGIDAE	Caranx	melampygus	P	5	3	1
CARANGIDAE	Caranx	papuensis	P	5	3	1
CARANGIDAE	Scomberoides	lysan	P	5	3	4
CARANGIDAE	Scomberoides	tol	P	5	3	4
CARANGIDAE	Seriola	rivoliana	P	6	3	1
LUTJANIDAE	Aprion	virescens	P	6	3	1
LUTJANIDAE	Lutjanus	bohar	P	6	3	3
LUTJANIDAE	Lutjanus	fulviflammus	C	4	2	3
LUTJANIDAE	Lutjanus	fulvus	C	3	2	3
LUTJANIDAE	Lutjanus	gibbus	C	4	3	4
LUTJANIDAE	Lutjanus	kasmira	C	3	2	4
LUTJANIDAE	Lutjanus	lutjanus	C	3	3	5
LUTJANIDAE	Lutjanus	monostigma	P	4	2	3
LUTJANIDAE	Lutjanus	quinquelineatus	C	3	2	4
LUTJANIDAE	Macolor	macularis	Z	4	2	3
LUTJANIDAE	Macolor	niger	Z	5	2	4
LUTJANIDAE	Symphorus	nematophorus	C	6	3	1
CAESIONIDAE	Caesio	sp.	Z	3	3	5
CAESIONIDAE	Caesio	caerulaurea	Z	3	3	5
CAESIONIDAE	Pterocaesio	trilineata	Z	2	3	5
CAESIONIDAE	Pterocaesio	diagramma	Z	3	3	5
CAESIONIDAE	Pterocaesio	tile	Z	3	3	5
HAEMULIDAE	Plectorhinchus	chaetodonoides	C	5	2	1
HAEMULIDAE	Plectorhinchus	lessonii	C	4	2	1
HAEMULIDAE	Plectorhinchus	gibbosus	C	5	2	1
HAEMULIDAE	Plectorhinchus	lineatus	C	5	2	3
HAEMULIDAE	Plectorhinchus	albovittatus	C	6	2	2
HAEMULIDAE	Plectorhinchus	orientalis	C	4	2	1
HAEMULIDAE	Plectorhinchus	sp.	C	4	2	1
LETHRINIDAE	Gnathodentex	aurolineatus	C	3	1	5
LETHRINIDAE	Lethrinus	olivaceus	P	6	3	1
LETHRINIDAE	Lethrinus	harak	C	4	2	3
LETHRINIDAE	Lethrinus	lentjan	C	4	2	3
LETHRINIDAE	Lethrinus	atkinsoni	C	4	2	4
LETHRINIDAE	Lethrinus	nebulosus	C	5	3	3
LETHRINIDAE	Lethrinus	obsoletus	C	4	2	3
LETHRINIDAE	Lethrinus	semicinctus	C	3	2	3
LETHRINIDAE	Lethrinus	variegatus	C	3	2	3
LETHRINIDAE	Lethrinus	xanthochilus	C	5	3	1
LETHRINIDAE	Monotaxis	grandoculis	C	4	2	4
NEMIPTERIDAE	Scolopsis	bilineatus	C	3	2	3
NEMIPTERIDAE	Scolopsis	trilineatus	C	3	2	3
MULLIDAE	Mulloides	flavolineatus	C	4	3	5
MULLIDAE	Mulloides	vanicolensis	C	4	3	5
MULLIDAE	Parupeneus	barberinoides	C	3	3	3
MULLIDAE	Parupeneus	barberinus	C	5	3	3
MULLIDAE	Parupeneus	cyclostomus	P	4	3	2
MULLIDAE	Parupeneus	ciliatus	C	4	3	3
MULLIDAE	Parupeneus	indicus	C	4	3	3
MULLIDAE	Parupeneus	pleurostigma	C	3	2	1
MULLIDAE	Parupeneus	spilurus	C	4	3	3
MULLIDAE	Parupeneus	multifasciatus	C	3	2	3
MULLIDAE	Upeneus	tragula	C	3	2	3
KYPHOSIDAE	Kyphosus	cinerascens	H	4	2	4
PLATACIDAE	Platax	orbicularis	C	4	3	4
CHAETODONTIDAE	Chaetodon	auriga	C	3	1	2
CHAETODONTIDAE	Chaetodon	baronessa	C	2	1	2
CHAETODONTIDAE	Chaetodon	bennetti	C	3	1	2
CHAETODONTIDAE	Chaetodon	citrinellus	C	2	1	2
CHAETODONTIDAE	Chaetodon	ephippium	C	3	1	2
CHAETODONTIDAE	Chaetodon	flavirostris	C	3	1	2
CHAETODONTIDAE	Chaetodon	kleinii	Z	2	1	1
CHAETODONTIDAE	Chaetodon	lineolatus	C	3	1	2
CHAETODONTIDAE	Chaetodon	lunula	C	3	1	2
CHAETODONTIDAE	Chaetodon	melannotus	C	2	1	2
CHAETODONTIDAE	Chaetodon	mertensii	C	2	1	2
CHAETODONTIDAE	Chaetodon	ornatissimus	C	3	1	2
CHAETODONTIDAE	Chaetodon	pelewensis	C	2	1	2
CHAETODONTIDAE	Chaetodon	plebeius	C	2	1	1
CHAETODONTIDAE	Chaetodon	rafflesi	C	2	1	2
CHAETODONTIDAE	Chaetodon	reticulatus	C	3	1	2
CHAETODONTIDAE	Chaetodon	semeion	C	3	1	2
CHAETODONTIDAE	Chaetodon	speculum	C	3	1	2
CHAETODONTIDAE	Chaetodon	trifascialis	C	3	1	1
CHAETODONTIDAE	Chaetodon	lunulatus	C	2	1	2
CHAETODONTIDAE	Chaetodon	ulietensis	C	2	1	1
CHAETODONTIDAE	Chaetodon	unimaculatus	C	3	1	2
CHAETODONTIDAE	Chaetodon	vagabundus	C	3	1	2
CHAETODONTIDAE	Forcipiger	flavissimus	C	3	1	1
CHAETODONTIDAE	Forcipiger	longirostris	C	3	1	1
CHAETODONTIDAE	Heniochus	acuminatus	C	3	1	1
CHAETODONTIDAE	Heniochus	chrysostomus	C	3	1	1
CHAETODONTIDAE	Heniochus	monoceros	C	3	1	1
CHAETODONTIDAE	Heniochus	singularis	C	3	1	1
CHAETODONTIDAE	Heniochus	varius	C	3	1	1
CHAETODONTIDAE	Microcanthus	strigatus	C	3	2	3
POMACANTHIDAE	Centropyge	bicolor	H	2	1	2
POMACANTHIDAE	Centropyge	bispinosus	H	2	1	2
POMACANTHIDAE	Centropyge	flavissimus	H	2	1	1
POMACANTHIDAE	Centropyge	tibicen	H	2	1	2
POMACANTHIDAE	Centropyge	vrolicki	H	2	1	2
POMACANTHIDAE	Pomacanthus	imperator	C	4	1	1
POMACANTHIDAE	Pomacanthus	sextriatus	C	4	1	1
POMACANTHIDAE	Pygoplites	diacanthus	C	3	1	2
POMACENTRIDAE	Abudefduf	saxatilis	Z	3	2	4
POMACENTRIDAE	Abudefduf	septemfasciatus	H	3	1	1
POMACENTRIDAE	Abudefduf	sexfasciatus	Z	3	1	5
POMACENTRIDAE	Amblyglyphidodon	aureus	Z	2	1	3
POMACENTRIDAE	Amblyglyphidodon	curacao	Z	2	1	3
POMACENTRIDAE	Amblyglyphidodon	leucogaster	Z	2	1	3
POMACENTRIDAE	Amblyglyphidodon	spp.	Z	2	1	3
POMACENTRIDAE	Amblyglyphidodon	ternatensis	Z	2	1	4
POMACENTRIDAE	Amphiprion	akindynos	Z	2	1	3
POMACENTRIDAE	Amphiprion	chrysopterus	Z	2	1	3
POMACENTRIDAE	Amphiprion	clarkii	Z	2	1	3
POMACENTRIDAE	Amphiprion	melanopus	Z	2	1	3
POMACENTRIDAE	Amphiprion	perideraion	Z	2	1	3
POMACENTRIDAE	Amphiprion	tricinctus	Z	2	1	3
POMACENTRIDAE	Cheiloprion	labiatus	C	2	1	1
POMACENTRIDAE	Chromis	agilis	Z	2	1	4
POMACENTRIDAE	Chromis	amboinensis	Z	2	1	4
POMACENTRIDAE	Chromis	atripectoralis	Z	2	1	5
POMACENTRIDAE	Chromis	atripes	Z	1	1	3
POMACENTRIDAE	Chromis	viridis	Z	2	1	5
POMACENTRIDAE	Chromis	chrysura	Z	2	1	5
POMACENTRIDAE	Chromis	flavomaculata	Z	2	1	4
POMACENTRIDAE	Chromis	iomelas	Z	2	1	3
POMACENTRIDAE	Chromis	lepidolepis	Z	2	1	4
POMACENTRIDAE	Chromis	margaritifer	Z	2	1	3
POMACENTRIDAE	Chromis	retrofasciata	Z	1	1	1
POMACENTRIDAE	Chromis	ternatensis	Z	2	1	4
POMACENTRIDAE	Chromis	vanderbilti	Z	1	1	5
POMACENTRIDAE	Chromis	xanthura	Z	2	1	4
POMACENTRIDAE	Chromis	weberi	Z	2	1	3
POMACENTRIDAE	Chrysiptera	biocellata	H	2	1	1
POMACENTRIDAE	Chrysiptera	taupou	Z	2	1	3
POMACENTRIDAE	Chrysiptera	brownwriggii	C	2	1	3
POMACENTRIDAE	Chrysiptera	rex	H	2	1	1
POMACENTRIDAE	Chrysiptera	rollandi	Z	1	1	1
POMACENTRIDAE	Dascyllus	aruanus	Z	1	1	4
POMACENTRIDAE	Dascyllus	melanurus	Z	1	1	3
POMACENTRIDAE	Dascyllus	reticulatus	Z	2	1	4
POMACENTRIDAE	Dascyllus	trimaculatus	Z	2	1	3
POMACENTRIDAE	Hemiglyphidodon	plagiometopon	H	3	1	3
POMACENTRIDAE	Neopomacentrus	azysron	Z	2	1	4
POMACENTRIDAE	Neopomacentrus	nemurus	Z	2	1	4
POMACENTRIDAE	Neopomacentrus	taeniurus	Z	2	1	4
POMACENTRIDAE	Neopomacentrus	spp.	Z	2	1	5
POMACENTRIDAE	Neoglyphidodon	melas	H	3	1	1
POMACENTRIDAE	Neoglyphidodon	nigroris	H	2	1	1
POMACENTRIDAE	Neoglyphidodon	polyacanthus	H	2	1	1
POMACENTRIDAE	Plectropglyphidodon	dicki	H	2	1	1
POMACENTRIDAE	Plectroglyphidodon	johnstonianus	H	2	1	1
POMACENTRIDAE	Plectroglyphidodon	lacrymatus	H	2	1	1
POMACENTRIDAE	Pomacentrus	grammorhynchus	H	2	1	1
POMACENTRIDAE	Pomacentrus	adelus	H	2	1	3
POMACENTRIDAE	Pomacentrus	amboinensis	H	2	1	4
POMACENTRIDAE	plagiometopon	bankanensis	H	2	1	3
POMACENTRIDAE	Pomacentrus	chrysurus	H	2	1	1
POMACENTRIDAE	Pomacentrus	coelestis	Z	1	1	5
POMACENTRIDAE	Pomacentrus	lepidogenys	Z	2	1	4
POMACENTRIDAE	Pomacentrus	pavo	Z	2	1	4
POMACENTRIDAE	Pomacentrus	imitator	Z	2	1	3
POMACENTRIDAE	Pomacentrus	philippinus	Z	2	1	3
POMACENTRIDAE	Pomacentrus	molluccensis	Z	2	1	4
POMACENTRIDAE	Pomacentrus	smithi	Z	1	1	5
POMACENTRIDAE	Pomacentrus	vaiuli	H	2	1	3
POMACENTRIDAE	Pomacentrus	wardi	H	2	1	1
POMACENTRIDAE	Stegastes	albifasciatus	H	2	1	3
POMACENTRIDAE	Stegastes	sp.	H	2	1	3
POMACENTRIDAE	Stegastes	fasciolatus	H	3	1	3
POMACENTRIDAE	Stegastes	gascoyni	H	2	1	1
POMACENTRIDAE	Stegastes	nigricans	H	2	1	3
POMACENTRIDAE	Stegastes	punctatus	H	3	1	3
CIRRHITIDAE	Cirrhitichtys	falco	C	2	1	1
CIRRHITIDAE	Paracirrhites	arcatus	C	2	1	1
CIRRHITIDAE	Paracirrhites	forsteri	P	3	1	1
MUGILIDAE	Liza	vaigiensis	H	4	3	4
SPHYRAENIDAE	Sphyraena	barracuda	P	6	3	3
SPHYRAENIDAE	Sphyraena	putnamiae	P	5	3	4
LABRIDAE	Anampses	caeruleopunctatus	C	3	2	1
LABRIDAE	Anampses	femininus	C	2	2	1
LABRIDAE	Anampses	geographicus	C	3	2	1
LABRIDAE	Anampses	neoguinaicus	C	2	2	1
LABRIDAE	Anampses	meleagrides	C	3	2	1
LABRIDAE	Anampses	twistii	C	3	2	1
LABRIDAE	Bodianus	axillaris	C	3	1	1
LABRIDAE	Bodianus	diana	C	3	2	1
LABRIDAE	Bodianus	loxozonus	C	4	2	1
LABRIDAE	Bodianus	perditio	C	5	2	1
LABRIDAE	Cheilinus	chlorourus	C	4	1	1
LABRIDAE	Oxycheilinus	diagrammus	P	4	2	1
LABRIDAE	Cheilinus	fasciatus	C	4	2	1
LABRIDAE	Cheilinus	trilobatus	C	4	1	1
LABRIDAE	Cheilinus	undulatus	C	6	1	1
LABRIDAE	Cheilinus	oxycephalus	C	3	1	1
LABRIDAE	Oxycheilinus	unifasciatus	C	3	1	1
LABRIDAE	Cheilio	inermis	P	4	2	1
LABRIDAE	Choerodon	graphicus	C	4	2	1
LABRIDAE	Cirrhilabrus	punctatus	Z	2	1	3
LABRIDAE	Coris	aygula	C	5	2	1
LABRIDAE	Coris	dorsomacula	C	3	1	1
LABRIDAE	Coris	gaimard	C	4	1	1
LABRIDAE	Coris	schroederi	C	3	1	1
LABRIDAE	Coris	sp.	C	3	1	1
LABRIDAE	Epibulus	insidiator	P	4	2	1
LABRIDAE	Gomphosus	varius	C	3	1	1
LABRIDAE	Halichoeres	argus	C	2	1	1
LABRIDAE	Halichoeres	biocellatus	C	2	1	1
LABRIDAE	Halichoeres	zeylonicus	C	3	1	1
LABRIDAE	Halichoeres	hortulanus	C	3	1	1
LABRIDAE	Halichoeres	margaritaceus	C	2	2	3
LABRIDAE	Halichoeres	marginatus	C	3	1	1
LABRIDAE	Halichoeres	melanurus	C	2	1	1
LABRIDAE	Halichoeres	prosopeion	C	2	1	1
LABRIDAE	Halichoeres	nebulosus	C	2	2	3
LABRIDAE	Halichoeres	ornatissimus	C	3	1	1
LABRIDAE	Halichoeres	richmondi	C	3	1	1
LABRIDAE	Halichoeres	trimaculatus	C	3	2	3
LABRIDAE	Hemigymnus	fasciatus	C	4	2	1
LABRIDAE	Hemigymnus	melapterus	C	5	2	1
LABRIDAE	Hologymnosus	annulatus	P	4	2	1
LABRIDAE	Hologymnosus	doliatus	P	4	2	1
LABRIDAE	Labrichthys	unilineatus	C	3	1	1
LABRIDAE	Labroides	bicolor	C	2	1	2
LABRIDAE	Labroides	dimidiatus	C	2	1	2
LABRIDAE	Labropsis	australis	C	2	1	1
LABRIDAE	Macropharyngodon	meleagris	C	2	1	1
LABRIDAE	Macropharyngodon	negrosensis	C	2	1	1
LABRIDAE	Novaculichthys	taeniourus	C	4	2	1
LABRIDAE	Pseudocheilinus	evanidus	C	2	1	1
LABRIDAE	Pseudocheilinus	hexataenia	C	2	1	1
LABRIDAE	Pseudocheilinus	octotaenia	C	2	1	1
LABRIDAE	Pteragogus	cryptus	C	2	1	1
LABRIDAE	Stethojulis	bandanensis	C	2	2	3
LABRIDAE	Stetholulis	interrupta	C	2	2	3
LABRIDAE	Stetholulis	spp.	C	2	2	3
LABRIDAE	Stethojulis	strigiventer	C	2	2	3
LABRIDAE	Stethojulis	trilineata	C	2	2	3
LABRIDAE	Thalassoma	amblycephalum	Z	2	1	4
LABRIDAE	Thalassoma	hardwicke	C	3	2	3
LABRIDAE	Thalassoma	janseni	C	3	2	3
LABRIDAE	Thalassoma	lunare	C	3	2	3
LABRIDAE	Thalassoma	lutescens	C	3	2	3
LABRIDAE	Thalassoma	trilobatum	C	3	2	1
SCARIDAE	Bolbometopon	muricatum	C	6	3	4
SCARIDAE	Calotomus	carolinus	H	4	2	3
SCARIDAE	Cetoscarus	bicolor	H	5	2	1
SCARIDAE	Hipposcarus	longiceps	H	5	3	4
SCARIDAE	Leptoscarus	vaigiensis	H	4	3	4
SCARIDAE	Scarus	bleekeri	H	4	2	3
SCARIDAE	Scarus	altipinnis	H	5	2	4
SCARIDAE	Scarus	dimidiatus	H	4	2	3
SCARIDAE	Scarus	chameleon	H	3	2	3
SCARIDAE	Scarus	flavipectoralis	H	4	2	1
SCARIDAE	Scarus	rivulatus	H	4	2	5
SCARIDAE	Scarus	forsteni	H	4	2	1
SCARIDAE	Scarus	frenatus	H	4	1	2
SCARIDAE	Scarus	ghobban	H	5	3	3
SCARIDAE	Scarus	globiceps	H	3	1	2
SCARIDAE	Chlorurus	microrhinos	H	5	2	3
SCARIDAE	Scarus	longipinnis	H	3	1	1
SCARIDAE	Scarus	niger	H	4	2	1
SCARIDAE	Scarus	oviceps	H	4	1	2
SCARIDAE	Scarus	psittacus	H	3	2	4
SCARIDAE	Scarus	rubroviolaceus	H	5	3	3
SCARIDAE	Scarus	schlegeli	H	4	2	4
SCARIDAE	Chlorurus	sordidus	H	4	2	3
SCARIDAE	Scarus	spinus	H	4	1	2
MUGILOIDIDAE	Parapercis	clathrata	C	3	1	1
MUGILOIDIDAE	Parapercis	australis	C	2	1	1
MUGILOIDIDAE	Parapercis	millipunctata	C	3	1	1
MUGILOIDIDAE	Parapercis	polyophtalma	C	3	1	1
BLENNIIDAE	Atrosalarias	fuscus	H	2	1	1
BLENNIIDAE	Cirripectes	stigmaticus	H	2	1	1
BLENNIIDAE	Ecsenius	bicolor	H	2	1	1
BLENNIIDAE	Meiacanthus	atrodorsalis	C	1	1	1
BLENNIIDAE	Plagiotremus	laudandus	P	2	1	1
BLENNIIDAE	Plagiotremus	rhinorhynchos	P	2	1	1
BLENNIIDAE	Plagiotremus	tapeinosoma	P	2	1	1
BLENNIIDAE	Salarias	fasciatus	H	2	1	1
CALLIONYMIDAE	Synchiropus	ocellatus	C	1	1	1
GOBIIDAE	Amblygobius	sp.	C	2	1	1
GOBIIDAE	Amblygobius	phalaena	C	2	1	2
GOBIIDAE	Amblygobius	rainfordi	C	1	1	1
GOBIIDAE	Amblygobius	sphynx	C	2	1	2
GOBIIDAE	Exyrias	bellissimus	C	2	1	1
GOBIIDAE	Ptereleotris	evides	Z	2	1	5
GOBIIDAE	Ptereleotris	microlepis	Z	2	1	3
GOBIIDAE	Valenciennea	longipinnis	C	2	1	2
GOBIIDAE	Valenciennea	puellaris	C	2	1	2
GOBIIDAE	Valenciennea	strigatus	C	2	1	2
ACANTHURIDAE	Acanthurus	mata	Z	4	3	4
ACANTHURIDAE	Acanthurus	dussumieri	H	4	2	3
ACANTHURIDAE	Acanthurus	nigricauda	H	4	2	3
ACANTHURIDAE	Acanthurus	nigricans	H	3	1	3
ACANTHURIDAE	Acanthurus	guttatus	H	3	2	4
ACANTHURIDAE	Acanthurus	blochii	H	4	2	3
ACANTHURIDAE	Acanthurus	nigrofuscus	H	3	1	3
ACANTHURIDAE	Acanthurus	nubilus	Z	3	3	5
ACANTHURIDAE	Acanthurus	olivaceus	H	3	2	4
ACANTHURIDAE	Acanthurus	pyroferus	H	3	1	1
ACANTHURIDAE	Acanthurus	triostegus	H	3	3	5
ACANTHURIDAE	Acanthurus	xanthopterus	H	5	3	3
ACANTHURIDAE	Ctenochaetus	binotatus	H	3	1	3
ACANTHURIDAE	Ctenochaetus	striatus	H	3	1	4
ACANTHURIDAE	Ctenochaetus	cyanocheilus	H	3	1	3
ACANTHURIDAE	Ctenochaetus	sp.	H	3	1	3
ACANTHURIDAE	Naso	annulatus	Z	4	3	5
ACANTHURIDAE	Naso	brevirostris	H	4	2	5
ACANTHURIDAE	Naso	lituratus	H	4	2	2
ACANTHURIDAE	Naso	tuberosus	H	5	3	4
ACANTHURIDAE	Naso	unicornis	H	5	2	3
ACANTHURIDAE	Zebrasoma	flavescens	H	3	1	1
ACANTHURIDAE	Zebrasoma	scopas	H	3	1	2
ACANTHURIDAE	Zebrasoma	veliferum	H	4	1	2
SIGANIDAE	Siganus	argenteus	H	4	3	5
SIGANIDAE	Siganus	fuscescens	H	3	2	5
SIGANIDAE	Siganus	corallinus	H	3	1	2
SIGANIDAE	Siganus	doliatus	H	3	2	2
SIGANIDAE	Siganus	lineatus	H	4	3	5
SIGANIDAE	Siganus	puellus	H	4	2	2
SIGANIDAE	Siganus	punctatus	H	4	2	2
SIGANIDAE	Siganus	spinus	H	3	2	4
ZANCLIDAE	Zanclus	cornutus	C	3	2	1
SCOMBRIDAE	Gymnosarda	unicolor	P	6	3	1
SCOMBRIDAE	Rastrelliger	kanagurta	Z	4	3	5
SCOMBRIDAE	Scomberoides	commersoni	P	6	3	3
MONACANTHIDAE	Amanses	scopas	C	3	1	1
BALISTIDAE	Balistapus	undulatus	C	3	1	1
BALISTIDAE	Balistoides	viridescens	C	5	1	1
MONACANTHIDAE	Oxymonacanthus	longirostris	C	2	1	2
MONACANTHIDAE	Paraluteres	prionurus	C	2	1	1
MONACANTHIDAE	Pervagor	aspricaudus	C	2	1	1
MONACANTHIDAE	Pervagor	janthinossoma	C	2	1	1
MONACANTHIDAE	Pervagor	alternans	C	3	1	1
BALISTIDAE	Pseudobalistes	fuscus	C	5	1	1
BALISTIDAE	Rhinecanthus	aculeatus	C	3	1	1
BALISTIDAE	Sufflamen	bursa	C	3	1	1
BALISTIDAE	Sufflamen	chrysopterus	C	3	1	1
OSTRACIIDAE	Lactoria	cornuta	C	4	2	1
OSTRACIIDAE	Ostracion	cubicus	C	4	2	1
OSTRACIIDAE	Tetrosomus	gibbosus	C	4	2	1
TETRAODONTIDAE	Arothron	hispidus	C	4	2	1
TETRAODONTIDAE	Arothron	meleagris	C	4	2	1
TETRAODONTIDAE	Arothron	nigropunctatus	C	3	2	1
TETRAODONTIDAE	Canthigaster	bennetti	C	2	1	2
TETRAODONTIDAE	Canthigaster	janthinoptera	C	1	1	2
TETRAODONTIDAE	Canthigaster	solandri	C	2	1	2
TETRAODONTIDAE	Canthigaster	valentini	C	1	1	1
DIODONTIDAE	Chilomycterus	reticulatus	C	5	2	1
DIODONTIDAE	Diodon	hystrix	C	5	2	1
DIODONTIDAE	Diodon	liturosus	C	5	2	1
